# Supplementary material for: Genome-Wide Identification, Evolution, and Expression Pattern Analysis of the GATA Gene Family in Tartary Buckwheat (Fagopyrum tataricum)
Source: Int J Mol Sci. 2022 Oct 17;23(20):12434. doi: 10.3390/ijms232012434 (PMC9604459; doi:10.3390/ijms232012434)
Supplement: Supplementary file 1 [file ijms-23-12434-s001.zip]

Archive with 9 entries (9 files):
- Table S1-FtGATAs protein sequences.xls
- Table S2-List of the FtGATA genes identified in the study.xlsx
- Table S3-Primer sequences for qPCR.xlsx
- Table S4-GATA protein sequence from six representative species for phylogenetic analysis.xlsx
- Table S5-Analysis and distribution of conserved motifs in FtGATA proteins.xlsx
- Table S6-The one pairs of tandem duplicates inFtGATA genes.xlsx
- Table S7-The 8 pairs of segmental duplicates in FtGATA genes.xlsx
- Table S8-One-to-one orthologous relationships between Fagopyrum tataricum and 6 different plants.xlsx
- Table S9 Analysis and distribution of conserved motifs in GATA proteins of sevent species.xlsx
