# Supplementary material for: Genome-Wide Identification, Evolution, and Expression Pattern Analysis of the GATA Gene Family in Tartary Buckwheat (Fagopyrum tataricum)
Source: Int J Mol Sci. 2022 Oct 17;23(20):12434. doi: 10.3390/ijms232012434 (PMC9604459; doi:10.3390/ijms232012434)
Supplement: Supplementary file 1 [file ijms-23-12434-s001.zip › Table S1-FtGATAs protein sequences.xls]

## Sheet: Table S1
Table S1-FtGATAs protein sequences
Protein name	Protein sequence
FtGATA01	MSISPGYLSLQPSYYIDLNEGHEEFYDHHQVINHQITNPFSFSSLQHHHPSSASSSSSSSNPIYLNPVQDQSGFCYMGSQIQPYPYQQEVENLSLYESGSYDQTTLEISKRANNGLKFSISKKQDCASDEINGSSAKWMSSKMRLMKKMMKPEEDHKADANNRIDNTLVVRSSNNGSNNIISNNNNENATIRVCSDCNTTKTPLWRSGPRGPKSLCNACGIRQRKARRALAAAAANGPILPNNPSSSMIRSGNNHKKASSNNNGFGSQKKRSKNVKLSRDHHHHHHDNTSQRKLCFEKFALSLSKKLSIQQVFPQEEKEAAILLMALSCGLVHG*
FtGATA02	MEASVPAKARSKRVRAAARNWASQLLETSPMSQAMSPRIGLGSSPKPKKRKGGGEAVVDANGVVRRCLHCNIDRTPQWRTGPMGPKTLCNACGVRYKSGRLVPEYRPAASPSFTLAKHSNSHRKVMELRRKKESTMQSNHHQQNILLPKFIEDGMMVQVQNPDEYLIHQRVGLDFRQLI*
FtGATA03	MVDLKEECLSVSGDEQNTSQSSSSQSGGGEIKSCTGCSTTTTPLWRGGPAGPKTLCNACGIKYHKKRRALMGIENGKMEKAKSKKKIKIRTGGIGSNGQQGKSSSSVRIPLKFKVVMNKFNGSGDEFLANKHLGEEEQAALLLMALSCGSVYA*
FtGATA04	MDDADENHVNLGFGDGRGTNRQVVVASRTSELTLSFEGEVYVFPAVTPEKVQAVLLLLGSQEVPTAIPTIEVYGQNNRALADPRSLLNISRRTASLVRFREKRKERCFSKKIRYSVRKEVAQRMHRKNGQFASVKGSPEVSSWDTAKSCLKVDGSFQPQILPRNCQHCGVSENATPAMRRGPAGPRTLCNACGLMWANKGTLRDLSKAGRNFASDQADSEIEPENPMYEKPSSVEENVSNTQCKRNMGEVAEDPANALAMGFMSSTGNLDEPGSLAAFADTSETEIDIPASFD*
FtGATA05	MPINDPEISEHQNPRSWSSSANVSMYGQNQPMNFSVQEVNAAGGRESDIRFGTQAFEDGVVGGTVNFDGDGGGAYATGDGVGTDYGGMHRTLVDDANQLTLSFRGQVFVFDAVTPEKVQAVLLLLGGSESSPASHGSESVSQTPQIYTELTSYQQRRAASLHRFRQKRKERNFDKKIRYNVRQEVALRMERKKGQFTSAKKQEGEASYNASQDSGSDDVETICAHCGISSKNTPLMRRGPAGPRTFCNACGLAWRNKGILRDISKKSHDQPRTPSNQGGDEGGDVYSADTYSTVGEELPLPY*
FtGATA06	MGKHGPCYHCGVTSTPLWRNGPPEKPVLCNACGSRWRTKGTLINYVPLHARAEGDDYEDHRVQKVKTISLKKRDEKQKKRKHSYENTVVGSSASDYSQEFQKSMDDTSNRSSSGSAVSNSESYAQFSADASDLTGPAQSVVWETQVPSKKRTFVTRSKPSAVEKLTQDLYAILQKQQFSKLSGSYDEELLFENEKPMISVEIGHGSVLMKHPGSLLREEESEASSISVENKLAAVNEAYSRSAPLFQREDFKGENILCHGSENFTSGQLVQKDPSNRDNSFYDRVPLLWNHNSPLCSIDLNGVINLEVLLGHLTSEEQQQLLKYLPSPDTSQLPGSLRSMFGSSSFKENLSSFQQLLSQGVFSNSSSGVEVEDFRTLKRLAVSNLSKSKWVKLYNKLKD…
FtGATA07	MEAPDFFVEDLLDLPNGDEMMADAFFDSSAAANSTDSSTVTAVDSCNSSISGGLDNTFISELPTRSFADAPLSAELCVPYDDLAELEWLSNFVEESFSSEDLQKLQLINGGTAQPRNHSHQARLGPDSSTIIRPDGSVPGKVRSKLSRVAPSDWSTRLLMVSPTSSSTGHLPVPHKATTAPPKKPARKRADNPDSPNNGEVRRCLHCAAEKTPQWRTGPMGPKTLCNACGVRYKSGRLVPEYRPAASPTFISTRHSNSHRKVLELRRQKDVQRHHQVHHHPHFPGHSSGAGVFVGGPAAGGDDYLIHHHMGSDYRQLI*
FtGATA08	MSIIHWNSLFCSTEMNDNKKSCADCNATRTPLWRTGPAGPRSLCNACGIRYRKRKMTEEEKSSSFTSCYSSSSSYDGDGSRREAMNTKLGFIDDGNQMYFERVESPVKKQRNNGRNLEEVEEAAFLLMCLSCDPVFA*
FtGATA09	MGKEGPCCHCGVTSTPLWRNGPAEKPILCNACGSRWRIKGTLANYTPLHSRSRANEYEDLNVSKANTISLKQRDGTMKKRKLNYEKNSIVNTYSSKGFYNKDFVEMTYEDTSNRSSSGSAVSNSERCAQFSSADASDLSGPTQSVAWESQIPSKKRTCIPRMKSSPVEKLIKDLHAILHEQESSCLSGFSEEDLLFESNEPMVSVEIGHGSVLIKHPSSIVREEDSEASSLSVEIKPFVGNDLHTYSTSLCHGSESVSDLSGKMTQQESANSHLLNHDKMQLFWTHDSPLCYVDLNDVINFEVLVGHLTIDEQQLLLKHLPPSDKFQLPRSLREMFDTGCFKENLLCFQQLLSEGVFSNTGSKSDELKTLKKLASSNLTKSKWLELYSKLKDHHAGEFP…
FtGATA10	MEAPDFLVEDLLDLPNGDEIMADAFFDNSVAGISADSSTFTPVDSCNSSVSGSGTDANFSSRSFADAQFSGELCVPYDDVSELEWLSNFVEESFSTEDLHKLHLINGPTPGPLQQYRHQQFGSETGPITRPDGPLPGKARSKLSRVAPSDWSTRLLIGPPTENQPKKTTKRTDGSNGSGIGEVRRCLHCASDKTPQWRTGPLGPKTLCNACGVRFKSGRLVPEYRPASSPTYVATKHSNSHRKVLELRRQKEHQRVHHHQFPTAGVYPGGNDFLIHHNVGPDYRQLI*
FtGATA11	MMDDEYSSSIVDCTLSLGTPSTRKGDAAPRLHRRPSCNLQLCKPYSYFPLASQHAAASDALLTRRCANCDTTSTPLWRNGPKGPKSLCNACGIRFKKEERRATAAVANNSVVQDSHVAPRYYQPHNVHQYFLPAPALGNEFSFTVDDVQKPQFLSWRLNLTDRPASHLHDFTR*
FtGATA12	MDCIEARAFKASSLVFESAIKPYSNGNTIGVGEDYVFLSTAGDGDDFSVDEFFDLDGLSEEEKRSSSSSSSLSLSSQDQIDEGTSFSDVFTGAGFFDDFSEAGDGLAIPADDIKELELWSHLMDDTLHYDVFACPTRNAYAPAGPNRVRFQQKTRPAMVEATRFPPPVITRPRTKRQRHVNGSWSSSPLLNLESSSSSSVSSSNEPGPVQVIRKPVVKQSKTKLAVLENGGSPTEPVQQLKCTHCQVQKTPQWRTGPLGPKTLCNACGVRYKSGRLFPEYRPACSPTFSIEAHSNSHRKVLEMRKRKMPESIEPVLLQSF*
FtGATA13	MGKQGPCFHCGVTSTPLWRNGPPDKPVLCNACGSRWRIKGTLVNYTPLHARPESDEYEDQRVSKVKTIFPKIRDAKLKKRKLNYENFVGKSFASNYNPGFLKSTDEATSNKSSSGSALSHSESFGQFSGADASDFTGADQSAAWDTQVPSKKRTCVTRTKSSPVEKLIKDLHAILHEQQSSYLSGSSEEDLLFESDTPMVSVEIGHGSVLIKHPSSFVQEDDSEANSLSFGNKLCTINEAAYCGSASLSGSNCFKRSHDHTQEVESGTNFSLSKDLQNAKKPLQEQNLNIPEKETTEGLKRGLNKSGIGSLFNLPNIKLDSCHDEDLLLDVPSNGSFPEAELLLPSSSITSSSSSIYQDMALR*
FtGATA14	MGKHGPCCHCGVTSTPLWRNGPLDKPVLCNACGSRWRTKGTLANYTPLHARDEGDDYEDPRVSKARTISLKKKDEKMKKRKLSYETTSLGKYSSDYCEGFQKSIDEDTSNKSSSGSAVSNSESCAQFSPDASDLSGPIQSIVWEAQVPSKKRTSMSRPKPSPVEKLTQDLCAILHDQQSSNLSGTSEEELLFESDTPMVSVEIGHGSVLMKHPSFLPREEESEASSLSVEQKACVVNEAYSHSAPLFRCKDFTSDSIIKSLSSQMVQQDPIKRDESINDRMQLLWNHNSPLCHIDLNDVINFDVLLGHLTSEEQQQLLKYLPSCDNPQFSGSLKNMFDNSSFKENISSFHQLLSEGFFSDSFSEVKGNEFTAFKMLAMSDLTKAKWLELYKKLKDNKHL…
FtGATA15	MVGANFMDEIDCDGFFDHIDDLPDFPNDDLGADLVGSNGDYDSFPSILPGCLSDGLFGPDPVFSANGASDLSAELSVPYEDIVQLEWLSNFVEDSFSGGAMTMEKSNVSIPKDSSQGQFQTSSPVSVLESCSSCSNGKTIPRSHEKKARSKRSRPTTFNPRPAISLMSPSNESGTTCVESEPVKKKKKIKIVFPSNREATAEKTNTNPNPNAAVRKCMHCEITKTPQWRAGPMGPKTLCNACGVRYKSGRLFPEYRPAASPTFIPSVHSNSHKKVIEMRNTVCADLA*
FtGATA16	MIPENPNDKSPVSVLDGAVNTTTNVKVPVRPRTKKRKRRTEQWRYYCLVPHEEPSKKKNKKKTTSKSRKPIASCLSLSTLARKCQHCQTEETPQWRAGPTGPKTLCNACGVRYKSGRLVPEYRPANSPTFSVELHSNSHRKVMEMRRQKNVDS*
FtGATA17	MDGLHGDDARIHLADVQQQMSMHYIHDHGLHHMSNGDGMDDEHDNGANGGGEGMEGDVTNDPGNVSDGHGAMVQASDNNQLTLSFQGQVYVFDSVSPEKVQTVLLLLGGREVTPAMPAVPVTANHNNRAGSTNPQRFNIPQRLASLIRFREKRKERSFDKKIRYTVRKEVALRMQRNKGQFTSAKTVQDDPSSSANNWDSSQGWNTEGSEPQETSCRHCGISEKSTPMMRKGPEGPRTLCNACGLMWANKGTLRDLSKVPIQVGQNSSMERNDE
FtGATA18	MDGLHGDDARIHLADVQQQMSMHYIHDHGLHHMSNGDGMDDEHDNGANGGGEGMEGDVTNDPGNVSDGHGAMVQASDNNQLTLSFQGQVYVFDSVSPEKVQTVLLLLGGREVTPAMPAVPVTANHNNRAGSTNPQRFNIPQRLASLIRFREKRKERSFDKKIRYTVRKEVALRMQRNKGQFTSAKTVQDDPSSSANNWDSSQGWNTEGSEPQETSCRHCGISEKSTPMMRKGPEGPRTLCNACGLMWANKGTLRDLSKVPIQVGQNSSMERNDENGNFNNNQMALQVAQNADDPS*
FtGATA19	MVGTNFMDELDSGSFYEHIDDLLNFPNDDLDTGLLGASGDCDSFPSVLPGSSPSEALFNYDSFFSGNSASDLSAELSVPYEDIVQLEWLSNFVEDSFSGGGMTMEKNNLLPTKESSQTQFQTSSPVSVLESSSSCSNGKAIPVNHEKRARSKRPRPATFNPRPTIQLISPSSSFTETQNQAVFVPCLVSEYGSNSAESMPVKKVPKLGPTDQPKKKKKTTTKNALPSNPGDSSQTQNPSPNPNHPVRKCMHCEITKTPQWRAGPMGPKTLCNACGVRYKSGRLFPEYRPAASPTFIPSIHSNSHKKVAEMRLKCYAEKPEEVSEIEIATTSQEPEPERVPSSDTLPTSV*
FtGATA20	MSTCSRFLNLQPSYSIDLNKQQEPQLYDHDQVVLHHHNITTPVSFSSLEPRYSSSSSSLPPIYSNPGQDQIGYLYMGSQLHQSSYQHEVDNFINNDVKDTNLKFTICKKDDGNLDGGNGGVSDSAEINGSSVKWMPLRIMKRIMRGDENQKNQVPSVPVKPETRDLISKTLINKSQITNGNNNNTTIRVCSDCNTTKTPLWRSGPKGPKSLCNACGIRQRKARRAMALATNGSILPSNMSSSMMRTVNSHKKAPNNNGFGTQKRRSKVVKPSRDNHHYNAHRKICFEEFALNLSKKLSIQQVFPQEEKEAAILLMALSCGFVHG*
FtGATA21	MKFTSERGLPTVVADTKSTGVVSDTKSTGVVSEAFAVEDLLDFSNDDGTFDSFTTAGNSNESSPVVCAVDSCNSSSVSGVAVVDHHFSAPTSVGDVAYRSFSGDICVPYDDAAELEWLSNFVEEESFSTEDLQKLHLISGLSSSTSPGPTKARPDPTRNVYVESGDHHNHRSPGSSHPIFSPEALLVPAKARSKRSRSAPGSWASRLQLLSNTNQTQTISIPKPEPQTGSPMGPNLMTGPSPNLKPGKKKGGGGGEANGLNGEGRRCLHCATDKTPQWRTGPMGPKTLCNACGVRYKSGRLVPEYRPASSPTFMLTKHSNSHRKVMELRRQKEMMVKQQMQGDHHHHNHHQHSAPPQFIHSSMVFDVSNPDEYLIHQHVGPDFRQLI*
FtGATA22	MESYPKPSVSNQDLHLPVLKADTLLDDSNGTGLNEVFLDQYTEVDVSSESEWLSSFVEECLSSAGNCLLPSKDPENLLNTNPNPKPYNKISQNPRNKKASIPGKPRSQRGRRPSLSKTYKNPLFQWTDDQALQSAFSDPPLLEQGYWLADSELLVAMPMKEEESPRREVKLEKENSENEEMKEQIIQQPRKCSHCQAMKTPQWRAGPMGPKTLCNACGMRYFKSGKLLPEYRPAKSPTFVSFKHSNSHKKVLQMRMAHLPSSTLLNK*
FtGATA23	MVDLSDKTSEIDDMNNKDPEGGASSSSEEGQAKKTCADCGTSKTPLWRGGPAGPKSLCNACGIRSRKKRRAILGISKSEEKKPSKKTHHNSSSGSSLNQRLFSNGKEVFMQRSRMEKHWRKMGEEEQAAVLLMTLSYGSVYA*
FtGATA24	MGGVVKQGCFSFELKQSVLQPQQDDSQNSAVFSGDDSFVDQFLNLQNADNQQDADHLFDQSENLQTNEKTPGFQSSPFLEPATVAGAEDLCSVLALPEEDSELEWLSQFMEEDSFSQPCPTVAGIPTPPEKPSPGNEAQKSLWNISLQTTLPRSRRSKRRPATFTGLSAVWPISSSSATDSTTSSSSSSSATSSPWPPTSPSTPLVFQTPVPNPKKKNRVIGPGSSMTGLARRCSHCGTQKTPQWRAGPQGLKTLCNACGVRFKSGRLFPEYRPASSPTFSSEVHSNSHRKVLEMRMKKDVMVQPKPGFNSGLTSFG*
FtGATA25	MYPCYGCSSMLGWAPAPATSSHYTPYEDSGDYYSSTDTYYSNDYSSASVDCTLSLGTPATRRNSVSDTQERRRSNFCGWDFLQTKNSSSSSSSSKKSSSHRNGSGGSNVSAAADPLLARRCTNCDTTSTPLWRNGPRGPKSLCNACGIRYKKEERRASAAAATNAAGGGMVVDSHVAAGYYNAGSWTHQYQPEKVQYFLHVHDFTH*
FtGATA26	MESLDAPAGFMDELLDFSSDIGEEEEEDDDESNKSKTLSSLPLSLLSSRGVKTSGMIVEEEELEWISNKDAFPMVESFVDIMPNHHHQPSINNHQSPVSVLENSSSSFNSNTSSGGTTTTTTTTTMGPTMSIVVSFSSNFKVPVKARSKKRKRRRELFGGQQWQCWPKETHKISKQRERAKHSSTLGRKCLHCQTEKTPQWRAGPLGPKTLCNACGVRYKSGRLVPEYRPASSPTFSSEVHSNSHRKIIEMRKHGLVLKPGAGSMMKASSDIG*
FtGATA27	MESIEARAFKSSSFFSELAMKPDNSLPLAVVDDSLFSSSSVPADDFSVDEFFDLQGLSEEEEDKSSSSSSSSSLSSHDQIDEGSSFSDGFPGIAVSGFLPAADDLVIPVDAMKELELWSHLMEDTLSDDVFACPTRHVYVKTGPSVDKRPQVDHESKPVVMEPTRFTPSIPMKPRSKRIKTASGAWFVCSILKPDYSSSSSCGSPEPGLAFEKTKKPSIKKPKRKQAELENGGSLPGPVQQRKCTHCQIQKTPQWRTGPLGPKTLCNACGVRFKSGRLFPEYRPACSPTFSSVVHSNSHRKVLEMRKKKIDDEPTPSILSC*
FtGATA28	MESYPKASVPVGGNLQPQTDGFSEVLLHQYTEIDVSSEWLSSFVEECLSSAGNCHMPPKEHQTPTRTITNSTLKQVKPNQKLGIPGKPRGQRKRKVTYSTDQYKQISPSLQSAFCDPPYLLEQTYWLADSELITIPRKEEEEEEEKVVEKVEKENSQGQQRRCSHCQAQKTPQWRAGPLGPKTLCNACGMRYFKSGRLLPEYRPAKSPTFVNFKHSNSHKKVLQMRMTLKD*
