# Supplementary material for: Genome-Wide Identification, Evolution, and Expression Pattern Analysis of the GATA Gene Family in Tartary Buckwheat (Fagopyrum tataricum)
Source: Int J Mol Sci. 2022 Oct 17;23(20):12434. doi: 10.3390/ijms232012434 (PMC9604459; doi:10.3390/ijms232012434)
Supplement: Supplementary file 1 [file ijms-23-12434-s001.zip › Table S2-List of the FtGATA genes identified in the study.xlsx]

## Sheet: Table S2
Table S2-List of the FtGATA genes identified in the study
Gene name	Accession number/Gene ID	Protein length	Molecular weight (MW)/KD	Isoelectric point (pI)	Subcellular localization prediction	Instability index (II)	Subfamily
FtGATA01	FtPinG0100029200.01.T01	334	37.2095	9.3	nuclear	59.11	II
FtGATA02	FtPinG0201380200.01.T01	179	20.0813	10.55	nuclear	61.64	I
FtGATA03	FtPinG0202178400.01.T01	153	16.1906	9.47	nuclear	59.27	II
FtGATA04	FtPinG0202262000.01.T01	293	32.064	6.05	nuclear	43.59	III
FtGATA05	FtPinG0202262200.01.T01	302	32.9322	6.11	nuclear	41.66	III
FtGATA06	FtPinG0302826900.01.T01	524	58.1489	6.26	nuclear	47.54	IV
FtGATA07	FtPinG0302963000.01.T01	318	34.6135	6.62	nuclear	50.41	I
FtGATA08	FtPinG0303302200.01.T01	137	15.4954	7.5	nuclear	73.35	II
FtGATA09	FtPinG0403776500.01.T01	500	55.7837	5.71	chloroplast	47.92	IV
FtGATA10	FtPinG0404257300.01.T01	287	31.54	6.3	nuclear	41.88	I
FtGATA11	FtPinG0404553600.01.T01	173	19.3798	9.05	nuclear	44.84	II
FtGATA12	FtPinG0404699200.01.T01	320	35.2114	5.93	nuclear	64.78	I
FtGATA13	FtPinG0504954700.01.T01	363	39.627	6.09	chloroplast	47.05	IV
FtGATA14	FtPinG0505332000.01.T01	496	55.2282	6	nuclear	53.58	IV
FtGATA15	FtPinG0505386700.01.T01	287	31.139	5.79	nuclear	49.7	I
FtGATA16	FtPinG0505575800.01.T01	153	17.5022	10.25	nuclear	55.63	I
FtGATA17	FtPinG0505941500.01.T01	274	30.1994	6.12	nuclear	40.75	III
FtGATA18	FtPinG0505941500.01.T02	295	32.4438	5.87	nuclear	38.63	III
FtGATA19	FtPinG0606263900.01.T01	349	38.0494	5.51	nuclear	61	I
FtGATA20	FtPinG0606489000.01.T01	324	36.224	9.51	nuclear	53.89	II
FtGATA21	FtPinG0707497700.01.T01	387	41.9497	6.85	nuclear	48.84	I
FtGATA22	FtPinG0707700500.01.T01	267	30.2824	8.62	nuclear	51.49	I
FtGATA23	FtPinG0707973700.01.T01	142	15.5565	9.46	nuclear	57.8	II
FtGATA24	FtPinG0708006000.01.T01	317	34.3933	6.9	nuclear	71.5	I
FtGATA25	FtPinG0708014000.01.T01	206	22.3583	8.59	nuclear	53.87	II
FtGATA26	FtPinG0708101700.01.T01	273	30.258	8.75	nuclear	59.26	I
FtGATA27	FtPinG0808425200.01.T01	321	35.1727	6.2	nuclear	54.45	I
FtGATA28	FtPinG0808585400.01.T01	231	26.3729	8.99	nuclear	53.78	I
