# Supplementary material for: Genome-Wide Identification, Evolution, and Expression Pattern Analysis of the GATA Gene Family in Tartary Buckwheat (Fagopyrum tataricum)
Source: Int J Mol Sci. 2022 Oct 17;23(20):12434. doi: 10.3390/ijms232012434 (PMC9604459; doi:10.3390/ijms232012434)
Supplement: Supplementary file 1 [file ijms-23-12434-s001.zip › Table S3-Primer sequences for qPCR.xlsx]

## Sheet: Table S3
Table S3 Primer sequences for qPCR
Gene name	Primer F	Primer R
FtGATA06	CCAAGCCTTTGAAGACGG	TGCCAACACCATCACCAG
FtGATA10	GCATCCGATAAGACCCCG	CGACTTGAACCTCACGCC
FtGATA13	AGAAGCGAACTTGTGTGACG	CCCCGATAGGTAAGATGATTG
FtGATA15	AGTGGAGAGCAGGACCTATGG	TGTGAGTTGGAGTGAACCGAA
FtGATA18	TCGTGAAGTAACTCCTGCG	GAACCTTTGGGGATTTGTAG
FtGATA23	TGGAGAAGCATTGGAGGA	TAAGCATAGACAGAGCCATAAG
FtGATA24	CAAAACGCTGACAACCAAC	TTCAAGGAAAGGAGAAGACTG
FtGATA25	GTAATGGCAGTGGCGGTAG	CAGAGAGGGGTAGAAGTGGTG
