# Supplementary material for: Genome-Wide Identification, Evolution, and Expression Pattern Analysis of the GATA Gene Family in Tartary Buckwheat (Fagopyrum tataricum)
Source: Int J Mol Sci. 2022 Oct 17;23(20):12434. doi: 10.3390/ijms232012434 (PMC9604459; doi:10.3390/ijms232012434)
Supplement: Supplementary file 1 [file ijms-23-12434-s001.zip › Table S5-Analysis and distribution of conserved motifs in FtGATA proteins.xlsx]

## Sheet: Table S5
Table S5-Analysis and distribution of conserved motifs in FtGATA proteins
Motif	Best possible match
motif 1	QWRAGPAGPKTLCNACGVRYKSGRLLPEY
motif 2	RPASSPTFSSKKHSNSHRKVJEMRRKKEV
motif 3	GQVRRCLHCGTTKTP
motif 4	VEKLTKDLHAILHEQQSSYLSGSSEEDLLFESDTPMVSVEIGHGSVLIKH
motif 5	DNNQLTLSFQGQVYVFDAVSPEKVQAVLLLLGGREVTPAMP
motif 6	TPLHARPEGDDYEDQRVSKVKTISLKKRDEKMKKRKLNYE
motif 7	ELEWLSNFVE
motif 8	QDQMQLHWIHDHPLHHMDLGDGIDDEVDNGALGGGEGQ
motif 9	VPGKARSKRSRRATGSW
motif 10	ADASDLSGPAQSVVWETQVPSKKRTCVTRSKPSP
