# Supplementary material for: Genome-Wide Identification, Evolution, and Expression Pattern Analysis of the GATA Gene Family in Tartary Buckwheat (Fagopyrum tataricum)
Source: Int J Mol Sci. 2022 Oct 17;23(20):12434. doi: 10.3390/ijms232012434 (PMC9604459; doi:10.3390/ijms232012434)
Supplement: Supplementary file 1 [file ijms-23-12434-s001.zip › Table S6-The one pairs of tandem duplicates inFtGATA genes.xlsx]

## Sheet: Table S6
Table S6-The one pairs of tandem duplicates inFtGATA genes
Group	Gene ID	Gene	Chr Location	Start	End		Group	Gene ID	Gene	Chr Location	Start	End
Subfamily III	FtPinG0202262000.01.T01	FtGATA04	Ft2	52469117	52473040	==	Subfamily III	FtPinG0202262200.01.T01	FtGATA05	Ft2	52476833	52479903
