# Supplementary material for: Genome-Wide Identification, Evolution, and Expression Pattern Analysis of the GATA Gene Family in Tartary Buckwheat (Fagopyrum tataricum)
Source: Int J Mol Sci. 2022 Oct 17;23(20):12434. doi: 10.3390/ijms232012434 (PMC9604459; doi:10.3390/ijms232012434)
Supplement: Supplementary file 1 [file ijms-23-12434-s001.zip › Table S7-The 8 pairs of segmental duplicates in FtGATA genes.xlsx]

## Sheet: Table S7
Table S7-The 8 pairs of segmental duplicates in FtGATA genes
Group	Gene ID	Gene	Chr Location	Start	End		Group	Gene ID	Gene	Chr Location	Start	End
Subfamily II	FtPinG0100029200.01.T01	FtGATA01	Ft1	781209	782678	==	Subfamily II	FtPinG0606489000.01.T01	FtGATA20	Ft6	14201524	14202766
Subfamily I	FtPinG0302963000.01.T01	FtGATA07	Ft3	15399951	15401374	==	Subfamily I	FtPinG0404257300.01.T01	FtGATA10	Ft4	30496782	30497887
Subfamily IV	FtPinG0302826900.01.T01	FtGATA06	Ft3	10418419	10423788	==	Subfamily IV	FtPinG0505332000.01.T01	FtGATA14	Ft5	17119402	17124755
Subfamily IV	FtPinG0403776500.01.T01	FtGATA09	Ft4	3822862	3826855	==	Subfamily IV	FtPinG0504954700.01.T01	FtGATA13	Ft5	1397066	1399738
Subfamily II	FtPinG0404553600.01.T01	FtGATA11	Ft4	43938908	43939524	==	Subfamily II	FtPinG0708014000.01.T01	FtGATA25	Ft7	48244236	48245165
Subfamily I	FtPinG0404699200.01.T01	FtGATA12	Ft4	49458991	49460777	==	Subfamily I	FtPinG0808425200.01.T01	FtGATA27	Ft8	19725625	19727368
Subfamily I	FtPinG0505575800.01.T01	FtGATA16	Ft5	35294560	35295039	==	Subfamily I	FtPinG0708101700.01.T01	FtGATA26	Ft7	51259137	51261051
Subfamily I	FtPinG0707700500.01.T01	FtGATA22	Ft7	34846242	34847245	==	Subfamily I	FtPinG0808585400.01.T01	FtGATA28	Ft8	28753421	28754359
