# Supplementary material for: Genome-Wide Identification, Evolution, and Expression Pattern Analysis of the GATA Gene Family in Tartary Buckwheat (Fagopyrum tataricum)
Source: Int J Mol Sci. 2022 Oct 17;23(20):12434. doi: 10.3390/ijms232012434 (PMC9604459; doi:10.3390/ijms232012434)
Supplement: Supplementary file 1 [file ijms-23-12434-s001.zip › Table S8-One-to-one orthologous relationships between Fagopyrum tataricum and 6 different plants.xlsx]

## Sheet: Gm
Table S8-1-One-to-one orthologous relationships between Fagopyrum tataricum and Glycine max
Group	Gene ID	Gene	Chr Location		Gene ID	Chr Location
Subfamily II	FtPinG0100029200.01.T01	FtGATA01	Ft1	==	GLYMA_13G103900	Chr13
Subfamily II	FtPinG0100029200.01.T01	FtGATA01	Ft1	==	GLYMA_14G094800	Chr14
Subfamily II	FtPinG0100029200.01.T01	FtGATA01	Ft1	==	GLYMA_15G169300	Chr15
Subfamily II	FtPinG0100029200.01.T01	FtGATA01	Ft1	==	GLYMA_17G055200	Chr17
Subfamily II	FtPinG0100029200.01.T01	FtGATA01	Ft1	==	GLYMA_09G062800	Chr9
Subfamily III	FtPinG0202262200.01.T01	FtGATA05	Ft2	==	GLYMA_02G215600	Chr2
Subfamily III	FtPinG0202262200.01.T01	FtGATA05	Ft2	==	GLYMA_04G096200	Chr4
Subfamily III	FtPinG0202262000.01.T01	FtGATA04	Ft2	==	GLYMA_04G096300	Chr4
Subfamily III	FtPinG0202262000.01.T01	FtGATA04	Ft2	==	GLYMA_06G097900	Chr6
Subfamily IV	FtPinG0302826900.01.T01	FtGATA06	Ft3	==	GLYMA_01G205100	Chr1
Subfamily IV	FtPinG0302826900.01.T01	FtGATA06	Ft3	==	GLYMA_11G037900	Chr11
Subfamily IV	FtPinG0302826900.01.T01	FtGATA06	Ft3	==	GLYMA_17G146600	Chr17
Subfamily II	FtPinG0303302200.01.T01	FtGATA08	Ft3	==	GLYMA_19G229900	Chr19
Subfamily II	FtPinG0303302200.01.T01	FtGATA08	Ft3	==	GLYMA_03G232900	Chr3
Subfamily IV	FtPinG0302826900.01.T01	FtGATA06	Ft3	==	GLYMA_05G064800	Chr5
Subfamily I	FtPinG0302963000.01.T01	FtGATA07	Ft3	==	GLYMA_07G016800	Chr7
Subfamily I	FtPinG0302963000.01.T01	FtGATA07	Ft3	==	GLYMA_08G202100	Chr8
Subfamily IV	FtPinG0403776500.01.T01	FtGATA09	Ft4	==	GLYMA_01G205100	Chr1
Subfamily I	FtPinG0404699200.01.T01	FtGATA12	Ft4	==	GLYMA_11G111700	Chr11
Subfamily IV	FtPinG0403776500.01.T01	FtGATA09	Ft4	==	GLYMA_11G037900	Chr11
Subfamily I	FtPinG0404699200.01.T01	FtGATA12	Ft4	==	GLYMA_12G037700	Chr12
Subfamily IV	FtPinG0403776500.01.T01	FtGATA09	Ft4	==	GLYMA_17G146600	Chr17
Subfamily I	FtPinG0404699200.01.T01	FtGATA12	Ft4	==	GLYMA_04G008900	Chr4
Subfamily IV	FtPinG0403776500.01.T01	FtGATA09	Ft4	==	GLYMA_05G064800	Chr5
Subfamily I	FtPinG0404699200.01.T01	FtGATA12	Ft4	==	GLYMA_06G008800	Chr6
Subfamily I	FtPinG0404257300.01.T01	FtGATA10	Ft4	==	GLYMA_07G016800	Chr7
Subfamily I	FtPinG0404257300.01.T01	FtGATA10	Ft4	==	GLYMA_08G202100	Chr8
Subfamily I	FtPinG0505386700.01.T01	FtGATA15	Ft5	==	GLYMA_10G210500	Chr10
Subfamily I	FtPinG0505575800.01.T01	FtGATA16	Ft5	==	GLYMA_10G126900	Chr10
Subfamily I	FtPinG0606263900.01.T01	FtGATA19	Ft6	==	GLYMA_10G210500	Chr10
Subfamily I	FtPinG0708006000.01.T01	FtGATA24	Ft7	==	GLYMA_01G169400	Chr1
Subfamily I	FtPinG0708101700.01.T01	FtGATA26	Ft7	==	GLYMA_10G126900	Chr10
Subfamily II	FtPinG0708014000.01.T01	FtGATA25	Ft7	==	GLYMA_11G068700	Chr11
Subfamily II	FtPinG0708014000.01.T01	FtGATA25	Ft7	==	GLYMA_16G139400	Chr16
Subfamily II	FtPinG0707973700.01.T01	FtGATA23	Ft7	==	GLYMA_17G030900	Chr17
Subfamily I	FtPinG0708006000.01.T01	FtGATA24	Ft7	==	GLYMA_02G051100	Chr2
Subfamily II	FtPinG0708014000.01.T01	FtGATA25	Ft7	==	GLYMA_02G056600	Chr2
Subfamily I	FtPinG0707497700.01.T01	FtGATA21	Ft7	==	GLYMA_06G086400	Chr6
Subfamily II	FtPinG0707973700.01.T01	FtGATA23	Ft7	==	GLYMA_07G243000	Chr7
Subfamily I	FtPinG0707497700.01.T01	FtGATA21	Ft7	==	GLYMA_07G016800	Chr7
Subfamily I	FtPinG0808425200.01.T01	FtGATA27	Ft8	==	GLYMA_11G111700	Chr11
Subfamily I	FtPinG0808425200.01.T01	FtGATA27	Ft8	==	GLYMA_12G037700	Chr12
Subfamily I	FtPinG0808585400.01.T01	FtGATA28	Ft8	==	GLYMA_16G152700	Chr16
Subfamily I	FtPinG0808585400.01.T01	FtGATA28	Ft8	==	GLYMA_16G042300	Chr16
Subfamily I	FtPinG0808585400.01.T01	FtGATA28	Ft8	==	GLYMA_19G110200	Chr19
Subfamily I	FtPinG0808585400.01.T01	FtGATA28	Ft8	==	GLYMA_02G071500	Chr2

## Sheet: Vv
Table S8-2-One-to-one orthologous relationships between Fagopyrum tataricum and Vitis vinifera
Group	Gene ID	Gene	Chr Location		Gene ID	Chr Location
Subfamily II	FtPinG0100029200.01.T01	FtGATA01	Ft1	==	VIT_11s0016g02210.t01	Chr11
Subfamily II	FtPinG0100029200.01.T01	FtGATA01	Ft1	==	VIT_04s0008g01290.t01	Chr4
Subfamily III	FtPinG0202262000.01.T01	FtGATA04	Ft2	==	VIT_18s0001g07720.t01	Chr18
Subfamily II	FtPinG0303302200.01.T01	FtGATA08	Ft3	==	VIT_14s0060g01520.t01	Chr14
Subfamily I	FtPinG0302963000.01.T01	FtGATA07	Ft3	==	VIT_09s0002g03750.t01	Chr9
Subfamily I	FtPinG0404699200.01.T01	FtGATA12	Ft4	==	VIT_03s0038g00490.t01	Chr3
Subfamily I	FtPinG0404699200.01.T01	FtGATA12	Ft4	==	VIT_04s0023g02880.t01	Chr4
Subfamily I	FtPinG0404257300.01.T01	FtGATA10	Ft4	==	VIT_09s0002g03750.t01	Chr9
Subfamily I	FtPinG0505386700.01.T01	FtGATA15	Ft5	==	VIT_13s0019g04390.t01	Chr13
Subfamily II	FtPinG0505575800.01.T01	FtGATA16	Ft5	==	VIT_05s0051g00450.t01	Chr5
Subfamily II	FtPinG0606489000.01.T01	FtGATA20	Ft6	==	VIT_11s0016g02210.t01	Chr11
Subfamily I	FtPinG0606263900.01.T01	FtGATA19	Ft6	==	VIT_13s0019g04390.t01	Chr13
Subfamily I	FtPinG0707497700.01.T01	FtGATA21	Ft7	==	VIT_04s0008g03270.t01	Chr4
Subfamily II	FtPinG0708014000.01.T01	FtGATA25	Ft7	==	VIT_04s0023g01840.t01	Chr4
Subfamily I	FtPinG0708006000.01.T01	FtGATA24	Ft7	==	VIT_04s0023g02880.t01	Chr4
Subfamily I	FtPinG0708101700.01.T01	FtGATA26	Ft7	==	VIT_05s0051g00450.t01	Chr5
Subfamily II	FtPinG0707973700.01.T01	FtGATA23	Ft7	==	VIT_05s0077g01450.t01	Chr5
Subfamily I	FtPinG0808585400.01.T01	FtGATA28	Ft8	==	VIT_08s0007g07550.t01	Chr8

## Sheet: Sl
Table S8-3-One-to-one orthologous relationships between Fagopyrum tataricum and Solanum lycopersicum
Group	Gene ID	Gene	Chr Location		Gene ID	Chr Location
Subfamily III	FtPinG0202262000.01.T01	FtGATA04	Ft2	==	Solyc04g076525.1.1	Chr4
Subfamily II	FtPinG0202178400.01.T01	FtGATA03	Ft2	==	Solyc09g075610.3.1	Chr9
Subfamily II	FtPinG0303302200.01.T01	FtGATA08	Ft3	==	Solyc01g100220.3.1	Chr1
Subfamily I	FtPinG0302963000.01.T01	FtGATA07	Ft3	==	Solyc03g120890.3.1	Chr3
Subfamily IV	FtPinG0302826900.01.T01	FtGATA06	Ft3	==	Solyc08g077960.3.1	Chr8
Subfamily I	FtPinG0302963000.01.T01	FtGATA07	Ft3	==	Solyc08g066510.3.1	Chr8
Subfamily I	FtPinG0404699200.01.T01	FtGATA12	Ft4	==	Solyc01g110310.3.1	Chr1
Subfamily I	FtPinG0404257300.01.T01	FtGATA10	Ft4	==	Solyc03g120890.3.1	Chr3
Subfamily IV	FtPinG0403776500.01.T01	FtGATA09	Ft4	==	Solyc06g060940.2.1	Chr6
Subfamily IV	FtPinG0403776500.01.T01	FtGATA09	Ft4	==	Solyc08g077960.3.1	Chr8
Subfamily I	FtPinG0505575800.01.T01	FtGATA16	Ft5	==	Solyc09g091250.3.1	Chr9
Subfamily I	FtPinG0606263900.01.T01	FtGATA19	Ft6	==	Solyc05g056120.3.1	Chr5
Subfamily II	FtPinG0707973700.01.T01	FtGATA23	Ft7	==	Solyc01g060490.3.1	Chr1
Subfamily I	FtPinG0708006000.01.T01	FtGATA24	Ft7	==	Solyc02g084590.3.1	Chr2
Subfamily II	FtPinG0708014000.01.T01	FtGATA25	Ft7	==	Solyc02g085190.2.1	Chr2
Subfamily I	FtPinG0708006000.01.T01	FtGATA24	Ft7	==	Solyc02g062385.1.1	Chr2
Subfamily I	FtPinG0707497700.01.T01	FtGATA21	Ft7	==	Solyc08g066510.3.1	Chr8
Subfamily I	FtPinG0708101700.01.T01	FtGATA26	Ft7	==	Solyc09g091250.3.1	Chr9

## Sheet: At
Table S8-4-One-to-one orthologous relationships between Fagopyrum tataricum and Arabidopsis thaliana
Group	Gene ID	Gene	Chr Location		Gene ID	Chr Location
Subfamily II	FtPinG0100029200.01.T01	FtGATA01	Ft1	==	AT4G26150.1	Chr4
Subfamily II	FtPinG0100029200.01.T01	FtGATA01	Ft1	==	AT5G56860.1	Chr5
Subfamily I	FtPinG0201380200.01.T01	FtGATA02	Ft2	==	AT4G32890.1	Chr4
Subfamily II	FtPinG0303302200.01.T01	FtGATA08	Ft3	==	AT5G26930.1	Chr5
Subfamily I	FtPinG0302963000.01.T01	FtGATA07	Ft3	==	AT5G25830.1	Chr5
Subfamily I	FtPinG0606263900.01.T01	FtGATA19	Ft6	==	AT3G54810.2	Chr3
Subfamily II	FtPinG0606489000.01.T01	FtGATA20	Ft6	==	AT5G56860.1	Chr5
Subfamily II	FtPinG0708014000.01.T01	FtGATA25	Ft7	==	AT2G18380.1	Chr2
Subfamily I	FtPinG0708101700.01.T01	FtGATA26	Ft7	==	AT3G24050.1	Chr3
Subfamily II	FtPinG0708014000.01.T01	FtGATA25	Ft7	==	AT3G50870.1	Chr3
Subfamily I	FtPinG0708006000.01.T01	FtGATA24	Ft7	==	AT4G36240.1	Chr4
Subfamily II	FtPinG0708014000.01.T01	FtGATA25	Ft7	==	AT4G36620.1	Chr4
Subfamily I	FtPinG0708006000.01.T01	FtGATA24	Ft7	==	AT5G66320.1	Chr5

## Sheet: Bd
Table S8-5-One-to-one orthologous relationships between Fagopyrum tataricum and Brachypodium distachyon
Group	Gene ID	Gene	Chr Location		Gene ID	Chr Location
Subfamily II	FtPinG0100029200.01.T01	FtGATA01	Ft1	==	BRADI_1g37480v3	Chr1
Subfamily I	FtPinG0302963000.01.T01	FtGATA07	Ft3	==	BRADI_2g19480v3	Chr2

## Sheet: Os
Table S8-6-One-to-one orthologous relationships between Fagopyrum tataricum and Oryza sativa
Group	Gene ID	Gene	Chr Location		Gene ID	Chr Location
Subfamily I	FtPinG0302963000.01.T01	FtGATA07	Ft3	==	BGIOSGA020209	Chr5
