# Supplementary material for: Genome-Wide Identification, Evolution, and Expression Pattern Analysis of the GATA Gene Family in Tartary Buckwheat (Fagopyrum tataricum)
Source: Int J Mol Sci. 2022 Oct 17;23(20):12434. doi: 10.3390/ijms232012434 (PMC9604459; doi:10.3390/ijms232012434)
Supplement: Supplementary file 1 [file ijms-23-12434-s001.zip › Table S9 Analysis and distribution of conserved motifs in GATA proteins of sevent species.xlsx]

## Sheet: Table S9
Table S9 Analysis and distribution of conserved motifs in GATA proteins of sevent species
Motif	Best possible match
motif 1	HCGTTKTPQWRTGPLGPKTLCNACGVRYK
motif 2	SGRLVPEYRPAASPTFVSTLHSNSHRKVLEMR
motif 3	QRAASLVRFREKRKERCFDKKIRYSVRKEVALRMQRNKGQFTSSK
motif 4	NQLTLSFZGZVYVFDAVTPEKVQAVLLLLG
motif 5	AELEWLSNFVED
motif 6	KLGEEEZAAILLMALSCGSVY
motif 7	DASDLTGPAQSVVWDAMVPSKKRTCVTRPKPSSVEKLTKDLCTILHEQQS
motif 8	YLSGSSEEDLLFESDTPMVSVEIGHGSVLIRHPSSIAREEE
motif 9	LEKLQILGNHNSPLCSIDLNDVVNYEEFLRHLTSEEQQQLLKYLPPVDSA
motif 10	KARSKRSR
